# Supplementary material for: A Genetic Risk Score Is Associated with Weight Loss Following Roux-en Y Gastric Bypass Surgery
Source: Obes Surg. 2016 Jan 30;26(9):2183–9. doi: 10.1007/s11695-016-2072-9 (PMC4985537; doi:10.1007/s11695-016-2072-9)
Supplement: Supplementary file 1 — (XLSX 19 kb) [file 11695_2016_2072_MOESM1_ESM.xlsx]

## Sheet: Sheet1
A genetic risk score is associated with weight loss following Roux-Y gastric bypass surgery
Supplementary table 1
Obesity and waist-hip ratio associated single nucleotide polymorphisms analyzed in the study
RS number	Closest gene	Minor allele	Homozygous 1 (%)	Heterozygous (%)	Homozygous 2 (%)	MAF (%)
BMI associated
rs1555543	PTBP2	A	20.9877	51.4403	27.572	53.2922
rs10150332	NRXN3	C	58.9212	34.0249	7.05394	24.0664
rs4929949	RPL27A	C	29.4606	51.0373	19.5021	45.0207
rs10767664	BDNF	T	5.78512	28.5124	65.7025	79.9587
rs713586	RBJ	T	27.1605	50.6173	22.2222	47.5309
rs2867125	TMEM18	T	3.7037	26.3374	69.9588	83.1276
rs2241423	MAP2K5	A	5.34979	33.7449	60.9053	77.7778
rs9939609	FTO	A	27.2727	47.1074	25.6198	49.1736
rs7138803	FAIM2	A	35.3909	51.8519	12.7572	38.6831
rs4836133	ZNF608	A	29.7521	47.1074	23.1405	46.6942
rs10938397	GNPDA2	G	30.4527	51.0288	18.5185	44.0329
rs571312	MC4R	A	46.8619	43.9331	9.20502	31.1715
rs206936	NUDT3	G	57.438	36.7769	5.78512	24.1736
rs2815752	NEGR1	G	10.7438	44.2149	45.0413	67.1488
rs2287019	QPCTL	T	2.89256	29.7521	67.3554	82.2314
rs887912	FANCL	T	55.5556	36.6255	7.81893	26.1317
rs13078807	CADM2	A	59.2593	36.214	4.52675	22.6337
rs1514175	TNNI3K	G	31.2757	45.679	23.0453	45.8848
rs3817334	MTCH2	T	31.25	51.25	17.5	43.125
rs7359397	SH2B1	T	44.0329	43.6214	12.3457	34.1564
rs3810291	TMEM160	A	9.48276	44.8276	45.6897	68.1034
rs29941	KCTD15	A	8.23045	44.4444	47.3251	69.5473
rs987237	TFAP2B	G	54.7325	40.3292	4.93827	25.1029
WHR associated
rs6905288	VEGFA	G	22.2222	47.3251	30.4527	54.1152
rs1055144	NFE2L3	T	70.7819	26.3374	2.88066	16.0494
rs9491696	RSPO3	G	31.405	50.8264	17.7686	43.1818
rs984222	TBX15	C	21.3992	49.7942	28.8066	53.7037
rs6795735	ADAMTS9-AS2	T	23.3333	50	26.6667	51.6667
rs718314	ITPR2	G	60.0823	34.9794	4.93827	22.428
rs4846567	LYPLAL1	T	6.58436	42.3868	51.0288	72.2222
rs1443512	HOXC13	A	55.5556	35.8025	8.64198	26.5432
rs1011731	DNM3	G	30.8642	47.3251	21.8107	45.4733
rs1294421	LOC101928047	T	14.0496	44.6281	41.3223	63.6364
rs4823006	ZNRF3	G	20.1646	47.3251	32.5103	56.1728
rs10195252	GRB14	C	20.9877	49.3827	29.6296	54.321
